# Supplementary material for: Antimicrobial Activity of Chalcones with a Chlorine Atom and Their Glycosides
Source: Int J Mol Sci. 2024 Sep 8;25(17):9718. doi: 10.3390/ijms25179718 (PMC11395246; doi:10.3390/ijms25179718)
Supplement: Supplementary file 1 [file ijms-25-09718-s001.zip]

Archive with 1 entries (1 files):
- ijms-3172836-supplementary.pdf
